# Supplementary material for: A multi-factor dynamic time series measure for stock correlation analysis
Source: PLoS One. 2025 Dec 15;20(12):e0336173. doi: 10.1371/journal.pone.0336173 (PMC12704864; doi:10.1371/journal.pone.0336173)
Supplement: S1 Table — This Excel spreadsheet contains the complete list of 102 research stocks analyzed in this study. The data include: 1) Stock Code; 2) Stock Name; 3) Primary Industry (L1) based on Shenwan Industry Classification; 4) Secondary Industry (L2) based on Shenwan Industry Classification. The full dataset is available as S1 Table. (XLSX) [file pone.0336173.s001.xlsx]

## Sheet: S1_Table
Stock Code	Stock Name	Industry (L1)	Industry (L2)
000063	ZTE Corporation	Communication	Communication Equipment
000547	Aerospace Development	Communication	Communication Equipment
000561	Fenghuo Electronics	Communication	Communication Equipment
000586	Huiyuan Communication	Communication	Communication Equipment
000665	Hubei Broadcasting	Communication	Communication Operations
000701	Xiamen Xinda	Communication	Communication Operations
000725	BOE Technology Group	Communication	Optoelectronic Devices
000748	Great Wall Information	Communication	Computer Applications
000777	Zhonghe Technology	Communication	Communication Equipment
000839	CITIC Guoan	Communication	Communication Operations
000876	New Hope	Communication	Communication Operations
000938	Unisplendour Corporation	Communication	Computer Equipment
000988	Huagong Tech	Communication	Communication Equipment
002049	Unigroup Guoxin	Communication	Integrated Circuits
002089	Sunsea Telecommunications	Communication	Communication Equipment
002093	Guomai Technologies	Communication	Communication Operations
002104	Hengbao Co., Ltd.	Communication	Computer Applications
002115	Sunwave Communications	Communication	Communication Equipment
002151	BDStar Navigation	Communication	Communication Equipment
002161	Yuanwanggu	Communication	Communication Equipment
002194	Wuhan Fangu	Communication	Communication Equipment
002212	Topsec Technologies	Communication	Computer Applications
002231	Allwin Telecommunications	Communication	Communication Equipment
002261	TOWIN Information	Communication	Computer Applications
002281	Accelink Technologies	Communication	Communication Equipment
002296	Splendor Science & Technology	Communication	Computer Applications
002313	Sunsea IoT	Communication	Communication Equipment
002316	Yalian Development	Communication	Computer Applications
002396	Star-net Communication	Communication	Communication Equipment
002417	Shennan Circuits	Communication	Computer Applications
002465	Haige Communications	Communication	Communication Equipment
002467	263 Network	Communication	Communication Operations
002544	P&T Technology	Communication	Communication Equipment
300050	Dingli Communications	Communication	Communication Operations
300051	35 Internet	Communication	Computer Applications
300052	Zhongqingbao	Communication	Internet Services
300074	Huaping Stock	Communication	Computer Applications
300098	Gaoxin Development	Communication	Communication Equipment
300134	Taffull Technology	Communication	Communication Equipment
300136	Sunway Communication	Communication	Communication Equipment
300166	Beyondsoft	Communication	Computer Applications
300168	Wonders Information	Communication	Computer Applications
300177	Zhonghaida	Communication	Communication Equipment
300209	Tianze Information	Communication	Computer Applications
300226	Shanghai Steel Union	Communication	Internet Services
300245	Tianji Technology	Communication	Computer Applications
300250	Chuling Information	Communication	Communication Equipment
300252	Jinxinnuo	Communication	Communication Equipment
300264	Jachung Vision	Communication	Computer Applications
300288	Langma Information	Communication	Computer Applications
300290	Rongke Technology	Communication	Computer Applications
600050	China Unicom	Communication	Communication Operations
600105	Yongding Stock	Communication	Communication Equipment
600130	Bird Corporation	Communication	Communication Equipment
600198	Datang Telecom	Communication	Communication Equipment
600345	Changjiang Communication	Communication	Communication Equipment
600485	Xinwei Group	Communication	Communication Operations
600487	Hengtong Optic-Electric	Communication	Communication Equipment
600498	FiberHome Telecommunications	Communication	Communication Equipment
600522	Zhongtian Technology	Communication	Communication Equipment
600536	China National Software	Communication	Computer Applications
600570	Hundsun Technologies	Communication	Computer Applications
600588	Yonyou Network	Communication	Computer Applications
600637	Oriental Pearl	Communication	Communication Operations
600640	Guomai Culture	Communication	Communication Operations
600776	Eastern Communications	Communication	Communication Equipment
600797	Insigma Technology	Communication	Computer Applications
600804	Dr. Peng Telecom	Communication	Communication Operations
600845	Baosight Software	Communication	Computer Applications
600850	East China Computer	Communication	Computer Applications
600980	Beikang Technology	Communication	Communication Equipment
603000	People.cn	Communication	Internet Services
603160	Goodix Technology	Communication	Integrated Circuits
000001	Ping An Bank	Financial	Bank
000002	Vanke A	Financial	Real Estate
000006	Shenzhen Zhenye A	Financial	Real Estate
000012	CSG A	Financial	Real Estate
000046	Oceanwide Holdings	Financial	Real Estate
000069	OCT Group A	Financial	Real Estate
000402	Financial Street	Financial	Real Estate
000415	Bohai Leasing	Financial	Other Financial
000416	Minsheng Holdings	Financial	Other Financial
000417	Hefei Department Store	Financial	Other Financial
000419	Tongcheng Holdings	Financial	Other Financial
000420	Jilin Chemical Fiber	Financial	Other Financial
000421	Nanjing Public Utility	Financial	Other Financial
000423	Dong-E-E-Jiao	Financial	Other Financial
000425	XCMG Construction Machinery	Financial	Other Financial
000426	Xingye Mining	Financial	Other Financial
000428	Huatian Hotel	Financial	Other Financial
000429	Guangdong Expressway A	Financial	Other Financial
000430	Zhangjiajie Tourism	Financial	Other Financial
000488	Chenming Paper	Financial	Other Financial
000498	Shandong Road & Bridge	Financial	Other Financial
000501	Wushang Group A	Financial	Other Financial
000503	Guoxin Health	Financial	Other Financial
000506	Zhongrun Resources	Financial	Other Financial
000507	Zhuhai Port	Financial	Other Financial
000509	Huasu Holdings	Financial	Other Financial
000510	Xin Jinlu	Financial	Other Financial
000513	Livzon Group	Financial	Other Financial
000514	Yujian Development	Financial	Real Estate
